# Supplementary material for: Antioxidant Recovery from Massachusetts Cranberry Pomace: The Role of Solvent
Source: Antioxidants (Basel). 2026 May 29;15(6):682. doi: 10.3390/antiox15060682 (PMC13295805; doi:10.3390/antiox15060682)
Supplement: Supplementary file 1 [file antioxidants-15-00682-s001.zip]

Archive with 1 entries (1 files):
- antioxidants-4282156-supplementary-nohigh.pdf
